# Supplementary material for: The Novel Yersinia enterocolitica Telomere Phage vB_YenS_P840 Is Closely Related to PY54, but Reveals Some Striking Differences
Source: Viruses. 2023 Sep 28;15(10):2019. doi: 10.3390/v15102019 (PMC10612081; doi:10.3390/v15102019)
Supplement: Supplementary file 1 [file viruses-15-02019-s001.zip]

Archive with 2 entries (2 files):
- Supplemental Material Figure S1.pdf
- Supplemental Material Tables_revised.xls
