# Supplementary material for: The Novel Yersinia enterocolitica Telomere Phage vB_YenS_P840 Is Closely Related to PY54, but Reveals Some Striking Differences
Source: Viruses. 2023 Sep 28;15(10):2019. doi: 10.3390/v15102019 (PMC10612081; doi:10.3390/v15102019)
Supplement: Supplementary file 1 [file viruses-15-02019-s001.zip › Supplemental Material Tables_revised.xls]

## Sheet: Table S1
Table S1. Primer sequences used for the amplification of genes/sequences of interest
Primer	Nucleotide sequence (5‘-3’)
P840cI-F	TGACATATGATTTCGACTATGAAAAAACG
P840cI-R	CTTAAGCTTTCATTGTAAAACTGTCTTCACGGT
P840cro-F	CATCATATGAAAACGAAGGACGTTATTGCC
P840cro-R	GGCAAGCTTTTACTCATCATTCCTCCGTCT
P840palIR-F	CAAAAGCTTTAAAGTAACCCATACAATCATAAT
P840palIR-R	TATAAGCTTTAAAGTAACCTAATCAACCACTAA
P840antA-F	GGTCATATGTATAAGAATAAAATGAGCGAT
P840antA-R	CCAAAGCTTTTATAACGCCGAAGAAGGGTT
P840ORF42-F	GGACATAGTAGTAAATGTCAGCCCCGCGACA
P840ORF42-R	GCTGAAGCTTTTAATGCCCCCTTGTTGTA
P840palIRw-F	AAAGGATCCCATACAATCATAATATATCATATA
P840palIRw-R	AAAGGATCCTAATCAACCACTAATAATTAATAT
P840tfp-F	AGGGGGCCCATGAGTATTAAGATTTCAGGC
P840tfp-R	TATCCATGGACTAAAGGGATTCAGGTAACAC
P840q-F	GGGCATATGTTGCAGCTTAATTATGTGAG
P840q-R	CCCGAATTCCTACGCATTACCTGCTGACAAAG

## Sheet: Table S2
Table S2. Predition of transcription terminator on the phage genome
Element	Start	Motif	Strand	Sequence (5'-3')	Energy
TT01	2397	Both	+	GTTTTATTACGGCAGGTATTATCTGCTTATTTTGGTCA	-5.60
TT02	4837	Both	-	CCATAAAAAAAGCAGCCAATCGGCTGCTTTCGTTTTGAC	-11.20
TT03	4838	Both	+	TCAAAACGAAAGCAGCCGATTGGCTGCTTTTTTTATGGA	-11.20
TT04	5145	RNA motif	-	CGACATCACCATGCGGGTCATACCTGCGccTTTATATTGCTG	-8.00
TT05	5309	RNA motif	-	TAGTGCGGTCGCGAAGTAGTTCAATTACTTCGTTTTGCATGTTT	-7.40
TT06	5781	Both	+	AGCAATATGCTCCTCTGTGGTTGGGGTTTTTCTAACCG	-3.70
TT07	6192	Both	-	CCTATAGAAAAGCCCGCACAAGGCGGGCTTTTCAGTTATG	-12.50
TT08	6193	Both	+	ATAACTGAAAAGCCCGCCTTGTGCGGGCTTTTCTATAGGT	-11.90
TT09	6590	RNA motif	+	CGCAGAGACTTTCTCACTTGGCACTTCAGGTGAGGTTTATATTCAAA	-7.90
TT10	8113	RNA motif	-	CCTGATTTCCCTCGGGATGATCTGATTTTTATCGAGT	-1.90
TT11	8645	RNA motif	+	TACCGCTGCTGCTGCACGTGAAACGGTGCAGTTTTATATAGAA	-9.90
TT12	10146	RNA motif	-	CCCCGCAGCCTGCGCTAAAACCAATGCGCTTTTAGTGGCGG	-6.00
TT13	13897	Both	+	ATGGAGGATGATGGCAGCATTGGTGTTGCTGaTTTGATTTATAG	-6.80
TT14	14931	Both	-	CCCATGAAAAAGGCCGCTCGGAAGCGGCCTTTAATACTTGTG	NA
TT15	14933	Both	+	CAAGTATTAAAGGCCGCTTCCGAGCGGCCTTTTTCATGGGG	-13.50
TT16	21299	Both	-	TGATTAATTAAGGCCCTGCCATTTATGCTGCAGGGCCTTAATTTTATTGA	-16.20
TT17	21301	Both	+	AATAAAATTAAGGCCCTGCAGCATAAATGGCAGGGCCTTAATTAATCAAA	-16.80
TT18	28294	RNA motif	+	GCTTGTTGCTCGCGGTCAATTCGCGCCGCTGTTAATTCATC	-7.60
TT19	31541	Both	+	CCGAGTACGAAGCCCCGGTCGCCACAACCGGGGCTTTTTATTGTCA	-16.40
TT20	32011	RNA motif	+	TACTCATTTAACGGGATTCCGTGGCCCCGTTTTTCAACCCA	-5.10
TT21	33537	RNA motif	-	TATCTAACCCATGCCTGATAAGTATCAGGCAgTTTATTTACGGC	-11.50
TT22	33736	RNA motif	-	TAGCGTCATATTTACCGACGCCACGGTTGGTGATTAATTTGGATT	-10.00
TT23	38440	RNA motif	-	TGATGATCGGGCTGCATCAAGTATTACTGATGTAGgTTTTCCGCTTAA	-9.70
TT24	41027	RNA motif	-	TAGATGAACGGGTGGGACCTCGGTCCCACTATTTTTATAAC	-14.00
TT25	42232	RNA motif	+	CACATCATCAACCGCCTAATGGCGGTTTTTTTGTGCC	-10.00
TT26	43684	Both	+	AACAATTTTCAGGCTACCTATCAGGTGGCCTTTTTATTTGGC	-12.50
TT27	45492	Both	+	TTCAGATAATCAACCCGCTTAGGCGGGTTtTTCATTATTGGGA	NA
TT28	45493	RNA motif	-	ATAATGAAAAACCCGCCTAAGCGGGTTGATTATCTGA	-8.90
TT29	45494	RNA motif	+	CAGATAATCAACCCGCTTAGGCGGGTTTTTCATTATT	-10.00
Total number of predicted transcription terminators: 29

## Sheet: Table S3
Table S3. ORF analysis of the phage genome
Element	Start	Stop	Strand	Predicted function	Best match (NCBI blasn)	Accession	E-value	Nucleotide identity (%)	Nucleotide sequence	Amino acid sequence
ORF01	3	509	+	Phage terminase, small subunit	P27 family terminase small subunit [Yersinia phage PY54]	YP_227604	3.52209e-103	98	cccggtagatttttacgcgcgtgtaataagatctttttttttcgaaattttttaacatttggagtgttgcctatgagtgctggaattcgtgctccgggcggtggtgcaaaaccaaaaaacggagtgcaacaaaaagggagtgtcactcgtgctgtttcaccgcctgatgagttaatgggtgagatggccattgatgcatggaaccgcacaattcgaattctgataaagcagggattcgaaatgcaggactgctatttgttgatggaatattgcaatacggtccagattctttatgacgcaaatctggaaataaaaaatgatgggctttccgatgaaactgctgccggtggagctaagttaggttctgcaattaaaacgcgcgataagtgcatttcacag…	PGRFLRACNKIFFFRNFLTFGVLPMSAGIRAPGGGAKPKNGVQQKGSVTRAVSPPDELMGEMAIDAWNRTIRILIKQGFEMQDCYLLMEYCNTVQILYDANLEIKNDGLSDETAAGGAKLGSAIKTRDKCISQLIRLSVVLRLDPTSRIRSDPPNKDNTPGQNEFNQF
ORF02	573	2306	+	Phage head, terminase DNA packaging protein A	terminase large subunit [Yersinia phage PY54]	NP_892047	0	95	atggccagctacccgaacgtaaatgccgcccagcaatacgctcgggatattctcagcggtaaaatacttgctgggaaatatattaagctcgcctgccagcgccatttcgatgatttaaaaaatagtgttaatgataaaaattacccatatcgttttgatagggatctggctgagagagcctgccgctttgttcagttgttaccccattccagcggtgatttaaaaggccaaaaattaaaggctgaaggttggcagttatttgttttctcatcgatattcggctgggtaacaaaaaaagggaaaaagcgtcgttttaaagaggcatatatccgtgtaggtcgcaaaaatgggaagtcattttttgcagctggcattggcatgtatatgttttgcgcggat…	MASYPNVNAAQQYARDILSGKILAGKYIKLACQRHFDDLKNSVNDKNYPYRFDRDLAERACRFVQLLPHSSGDLKGQKLKAEGWQLFVFSSIFGWVTKKGKKRRFKEAYIRVGRKNGKSFFAAGIGMYMFCADGENAAEVYCGATKMAQAKKVFTPASQMAKLLPDLRSRFNVSVWAEKLTREDGSVFAPVVGNPGDGDSPSCAIIDEYHEHPTDILYSTMTTGMGARSQPLTLIITTAGKDIESPCYDKDNEVKQCLDKMLPNERLFGMIYELDVDDVWQDPKNLIKANPNLGVSVFYEDLVEKIHLAKTVPRMTNDIKTKHLNMWVSGKTAFFNMEHWKNAEDKTLKLSDFEGEESHLGLDLAAKLDLNAGIPVFMREIDGKRHYYCIGSKFWVPED…
ORF03	2306	2497	+	Unknown	hypothetical protein [Klebsiella]	DAK06905	1.11748e-12	58	atgaaaatattgattatcaccggctttttgatcggtttgataggtgctggccttgtttcatacggcgcatggttatggacaccggcagcaggttttattacggcaggtattatctgcttattttggtcatggatgacatcccatctggctgtgaataatggagtgcaaccggcttctaaaggggatgattga	MKILIITGFLIGLIGAGLVSYGAWLWTPAAGFITAGIICLFWSWMTSHLAVNNGVQPASKGDD
ORF04	2569	3756	+	Phage portal protein	portal protein [Yersinia phage PY54]	NP_892048	0	99	atgcgaagtagttcaagtcaggctggtgtcatcattaccccagagacagcccttgcattatcagccgttcgcgcctgtgtcactctgttggctgagtcggtagcacaactgccctgtgttctctatcggcgtactgagaatggtggaagaaaaatcgccatcgatcaccctttgcatgatctcattcgctaccagcccaatcgaaaagatacggcttttgaatatcacgaacaaacgcagggtgttctggggctggaaggtaatagctactcattaattgatcgtaatggccgtggcgatataactgaacttatcccaattaaccctcacaaagtgattgtgctgaaaggtccagacggaatgccttattacgatattccaagtattggcgaaattttg…	MRSSSSQAGVIITPETALALSAVRACVTLLAESVAQLPCVLYRRTENGGRKIAIDHPLHDLIRYQPNRKDTAFEYHEQTQGVLGLEGNSYSLIDRNGRGDITELIPINPHKVIVLKGPDGMPYYDIPSIGEILPMRMVHHIKSFSLDGYIGTSPIQTNPDVLGLGIAVEQHAAQVFARGTTMSGVIERPFEAKAIASQAAVDAILAKWTERYGGVRNAFSVGMLQEGMTYKQLSQDNEKAQLLQSRQYTVNEVCRLYKVPPHMIQDLQKSTNNNIEHQGLQYVIYTMLAILKRHESAMMRDLLLPSERRDFYIEFNVSSLLRGDQKSRYESYALGRQWGWLSVNDIRRMENLTPIPGGDKYLTPLNMVDSKALTDIGKATPQQVKDIEAILCTRN
ORF05	3741	3914	+	Unknown	no significant match				atgtactcgaaattaaataccaacatccccttttctgtgggcgagcatgctttaacaaaaattgatgcccgatcatttacatcatcagagattgctcgtgtattcactgttccgggtggctcaattaaaacgccagttttggccccgatagtcggcaaaaaggatcagtcatga	MYSKLNTNIPFSVGEHALTKIDARSFTSSEIARVFTVPGGSIKTPVLAPIVGKKDQS
ORF06	3911	4822	+	Phage maturation protease	S49 family peptidase [Yersinia kristensenii]	NP_892049	0	96	atgaagcaatttattaattatccccacctggcaaatcaggtgtttggtattccacagtatgcctcgcggcaaattatggattcaatcaaggcagttctggtccctcgccttatgggagaaatgagcactgccgctctaatggcttttgagccggatgacaagccagaatcgcaaccgatacaaagcggctctatagctgtaatacctgttcatgggatattggttccgcgccgtgggcaaattacgcaagcgtgtacggaactgactagctatgagcttattcgagatcaattcagcaaagcgctaaatgatccgaatgtgagcgaaatagttctggatttttatactggtggcggggcggtatctggctgtaaagagcttgccgattatatttttgca…	MKQFINYPHLANQVFGIPQYASRQIMDSIKAVLVPRLMGEMSTAALMAFEPDDKPESQPIQSGSIAVIPVHGILVPRRGQITQACTELTSYELIRDQFSKALNDPNVSEIVLDFYTGGGAVSGCKELADYIFASRSIKPSTAIVNYNAFSAGYFMASACSRIVVSHTSGVGSIGVILEHMEASKLEEQIGLKFTTFYRGDFKNAGSPHEPLTDEATTYLQQLIDDAYETFTTSVAEYRGIDVKRVIDTQARTFFGQAAVDAGLADELSDPQTAINNIAAKYSPKPVSSSIQLRAESMRQQVQL
ORF07	4872	6173	+	Phage major capsid protein	capsid protein [Yersinia phage PY54]	NP_892050	0	91	atggaaaaaaagagagatattatgactattgaagaattgcgtaaattgcgtgcgggtgttcacgataaagttcaagttctggctgttaaagagactgccggtgaaacattaacggcagaggaattgaccagctttagtgctttgtctgcggagtttgaaagccttaccgctcaaattacccgtttagaagcctccgaacgtatggccgctacagttgcagttcctgttaaagcgaacaacgtcgcacctggcattattatcaaagaagaattgcagcaatataaaggcgcaggtatgacccgcatggtgatgtcgattgcggctggtaaagggaatctagcggaagctgccaagttcgcagctactgagttgggtgataatggtctttcaatggccatt…	MEKKRDIMTIEELRKLRAGVHDKVQVLAVKETAGETLTAEELTSFSALSAEFESLTAQITRLEASERMAATVAVPVKANNVAPGIIIKEELQQYKGAGMTRMVMSIAAGKGNLAEAAKFAATELGDNGLSMAISTTAGSGGALIPQNMQNEVIELLRDRTIVRRLGARSIPLPNGNLSLPRLSGGATAGYVGEGKDVVATGATFDDVKLSAKTMIALVPISNQLIGRSGFNTEQLILGDILSAIATREDKAFLRDDGTGDTPKGMKFAATAANRLVPWAGATVNLTTIDAYLDSLMLKHMDSNSNMLLCGWGFSNRSYMTLFGLRDGNGNKVYPEMALGMLKGYPIQRTSAIPANLGEDGNESEIYFCDFNDVLIGEDGMMKVDFSTEATYKDADGQLV…
ORF08	6240	6902	+	Unknown	hypothetical protein PY54p07 [Yersinia phage PY54]	NP_892052	3.02987e-80	61	atgagtgttccaaaaaaagttactaaatcgaaagctattgctgatgctgttgatagtcaaaagctgatgggagataaggctaatgttgaaacgctggttactgataaatctcttgccactatcgaaccgttggttaatgcagagccattggtcgatattgacctctcggtcaccacaactgtgttggactcctcgtcgccattggttgatgcagaaaagctggtcgttgttgagccattggttactgccacctcgctggccactgatgagtcgctggctactaccaacccattagctactggtgatacatcgaacactgataatcctacgggatctgtggcctcaatcagcgcagagactttctcacttggcacttcaggtgaggtttatattcaaaat…	MSVPKKVTKSKAIADAVDSQKLMGDKANVETLVTDKSLATIEPLVNAEPLVDIDLSVTTTVLDSSSPLVDAEKLVVVEPLVTATSLATDESLATTNPLATGDTSNTDNPTGSVASISAETFSLGTSGEVYIQNSGISGNDSSAGTTVPNEGSDVNISDQSTPQKKTIVIFLGPYQRYSLGDKAGFSADYAETLVARNIACWPKDFAAKSKGNSHGYDFAI
ORF09	6880	7212	+	Phage head-tail connector protein	head-tail connector protein [Yersinia kristensenii]	NP_892053	4.05522e-70	93	atgggtatgacttcgcgatctaatgtcaaaacgcaacttcgattggaagaagatttcacggagcatgatgatttcattgagtcgctgattaatgctgctcagcgcagtatagagcgcacttattattgcgtactggtcgatagccaggaggaactggaaaacctcccagacggcgttcgtggttttctaattgaagatgatttccagcttgctgcccagatgatggttgcgcagtggtacttgaatcctaaaggaacatctcccgatggggatactccagcacagttaggtgttgagtacctgctatttccacttatggagcataccgtctga	MGMTSRSNVKTQLRLEEDFTEHDDFIESLINAAQRSIERTYYCVLVDSQEELENLPDGVRGFLIEDDFQLAAQMMVAQWYLNPKGTSPDGDTPAQLGVEYLLFPLMEHTV
ORF10	7212	7565	+	Phage head-tail adaptor protein	head-tail adaptor protein [Yersinia phage PY54]	NP_892054	1.29274e-75	93	atgagcgataaaccactcaatccgggggacttaaattgccgggtaactttgcgggaaattaaatcggagcgagggcctttgggggaggttttaccggtagccccggtagttattggcaaggcgtgggcgaaaatagagccaatatcaaaccggaagataaggtcggcagatcagcagcaaattgtcgaaacctgcctttttactctttatccccggcgagatatttccatcgattggcagttagtcaccactgccggtgtattcactgtccgagctgtcgatcgtgttagtcatacggacagaatacttattactggggaggctgacatacgccatgatcgaacagagccttaa	MSDKPLNPGDLNCRVTLREIKSERGPLGEVLPVAPVVIGKAWAKIEPISNRKIRSADQQQIVETCLFTLYPRRDISIDWQLVTTAGVFTVRAVDRVSHTDRILITGEADIRHDRTEP
ORF11	7546	7926	+	Phage tail completion protein	hypothetical protein PY54p10 [Yersinia phage PY54]	NP_892055	2.3e-89	100	atgatcgaacagagccttaaatctgctttagagcggatcactggtatgaatgtttatcctttgttgctccctgacactgagcttgagggggtgactttccaacgtatttccgacccagaaatcgaaacaggactggtccgtaccaaccttattgattgccgattccagataacgattcatctcattgatgattatacccggttagtggtgcttgatgctgctatatgggctgaatggaaaaaggttgtccatggttatattgatgggtatccggttcaatacgtccgtcgtggtggagttcaacagggcgttacaacgttaaccaataattctaaacatttttggttttcacgggatttcattctttcttttaaggaataa	MIEQSLKSALERITGMNVYPLLLPDTELEGVTFQRISDPEIETGLVRTNLIDCRFQITIHLIDDYTRLVVLDAAIWAEWKKVVHGYIDGYPVQYVRRGGVQQGVTTLTNNSKHFWFSRDFILSFKE
ORF12	7932	8339	+	Phage tail protein	HK97 gp10 family protein [Yersinia phage PY54]	NP_892056	3.63985e-92	97	gtgatacctgaaatagaaatcagtgggttgcaagagttagaacggagacttatagcagttggtgaagaagtaggaactaaaattctgcgggatgcgggtcgagccgcgatggcagtagtagaagcggatatgaaacaaaatgcaggctatgacaatagttctacgaatgctcatatgcgggactcgataaaaatcagatcatcccgagggaaatcaggtagcacagtagttgtgctgcgtgttggaccgacaagaaaccactacatgaaggctttagctcaagagtttggcactataaaacaggttgctaaaccatttatccgccctgcattggactacaacaaaatgcaggttcttcgcattctcaccattgaaatccgtgatgggttaaacaccctt…	MIPEIEISGLQELERRLIAVGEEVGTKILRDAGRAAMAVVEADMKQNAGYDNSSTNAHMRDSIKIRSSRGKSGSTVVVLRVGPTRNHYMKALAQEFGTIKQVAKPFIRPALDYNKMQVLRILTIEIRDGLNTLSR
ORF13	8382	8834	+	Phage major tail protein	tail protein [Yersinia phage PY54]	NP_892057	4.05069e-96	95	atgacgggaaaaacctcgccagaatacgccatgctccctgctggggttgttgttaaatggggtgctgttggtgataccaccttaactatgaggccgctggttaactgtaaggctgttggtgctactggtttgactggtggctacgtagattgcactactttgatcgatacaaataaacagtctatttctgatttacctgaaggaccggagaaatctttagggtttattgatgatccagaaaacgaagattttgctgcattgcttaccgctgctgctgcacgtgaaacggtgcagttttatatagaattacctaatggccgtacagctacgcagatattagcactttccggttggcagttggccgaagtatctgcccctgcaaatgaagtgatccaggtc…	MTGKTSPEYAMLPAGVVVKWGAVGDTTLTMRPLVNCKAVGATGLTGGYVDCTTLIDTNKQSISDLPEGPEKSLGFIDDPENEDFAALLTAAAARETVQFYIELPNGRTATQILALSGWQLAEVSAPANEVIQVEVKGKQNNIVWGTIPKP
ORF14	8831	9094	+	Phage tail tube protein	tail protein [Yersinia phage PY54]	NP_892058	1.65982e-44	87	gtgatcagcgttactacccagccgcaagacgctgatattgcagccggggacactttgtccctgactgttgcggccatagtcaataatggtgcttctttgtcatatcaatggcaaaaagacaatgtctcgattgttggagcaacatctgcaacgtatgaaaaaaataatactgtaattgctgatgccggtgattatcgggttgttatttcctccgttgggttgagcagtattaccagcgaaaaagccacagtcacaatcaattaa	MISVTTQPQDADIAAGDTLSLTVAAIVNNGASLSYQWQKDNVSIVGATSATYEKNNTVIADAGDYRVVISSVGLSSITSEKATVTIN
ORF15	9103	9474	+	Phage tail assembly chaperone	hypothetical protein [Yersinia kristensenii]	NP_892059	4.62617e-81	97	atgtctcagaataaaccatttgatattaattcactgaagtccgcattactaaaaccaacaaatacagcagtacaaactgagttattcggagcatccgtttatattcgcaggattacgggtaaagaactgatggattatgacaatgctatcagtgaagcacaggataagggcgatatgacagcaataagtaatgtgtctcttggtttagtcctgaaggcgcttgttaatccggatggaagccctatccctaaaaaactattgccgaccgttgacgaactcctcactgtgcatgccaatcctgagctgatgaaggcaattaataaagttaaatctcacagtttgggtacgttagaggaagcggaaaaaaactaa	MSQNKPFDINSLKSALLKPTNTAVQTELFGASVYIRRITGKELMDYDNAISEAQDKGDMTAISNVSLGLVLKALVNPDGSPIPKKLLPTVDELLTVHANPELMKAINKVKSHSLGTLEEAEKN
ORF16	9570	9707	+	Unknown	no significant match				atgcactggcaggcattttttaatctgcaagcggcaccacctccggcatttacccccacagaagcccctccacccaagcttactgcttcaacaccagttgcggatcagtacgctgatattatgagagcactcatgtaa	MHWQAFFNLQAAPPPAFTPTEAPPPKLTASTPVADQYADIMRALM
ORF17	9707	12985	+	Phage tail length tape-measure protein H	tape measure protein [Yersinia phage PY54]	NP_892060	0	84	atgggcgatgtagcatccttagcggtagggttacacctgaatgccgcgaactttaagagccaattgatcagcgcatatagcgatgcgcggaatcaaacacaaacctttaaccgcacagcacagcaggaagcgaaaaaaaccgctgcttcatttgatcagataggcacatctcttaccggtttggcaggacgtatcgcagggctggctggtgttggtatatctcttggttctcttatcagcatcaatcggcagtatgggcagtcgctttctgatctttctgctatcaccggcgcaactggtgcggaattgcgtaagtatgatgaagccgctcaggaaatggggcggacgactgaatatagtgccagtcaggcagctgagtctataaaactgatggcatca…	MGDVASLAVGLHLNAANFKSQLISAYSDARNQTQTFNRTAQQEAKKTAASFDQIGTSLTGLAGRIAGLAGVGISLGSLISINRQYGQSLSDLSAITGATGAELRKYDEAAQEMGRTTEYSASQAAESIKLMASAKPELMKTSEGLVTATKSALVLAQAAGTTLPDATRTLALSLNQFGAGAEQADRYINVLAAGAKYGSSEITDTADAIKNGGVAAAQAGIGFETLNAAIQVLAEREIKGGQAGTALRNVILTLEKGTDQSLKPSVVGLSQALENLSNKNLSTAQAVKLFNVENISAASILVENRGKLKELVDELTGTNTAYEQASTRVNNLNGDLMGLTSSFEGMAVRIGQASDGALRTGVQGATEAVNFLSDNFNTVANVALYTLLPVLSTKLTAGL…
ORF18	12989	13585	+	Phage distal tail protein	hypothetical protein [Yersinia kristensenii]	NP_892062	2.77872e-136	94	atggctgaaatactcaattggccgtcagcactagtacccagcgatatgcgtattcaaatgttatcaaattcaaaaatatttgagtccccattctctggggcatctcaaacagtatcatcaccggggtctcgttggacaatgacgcttacctttaaaaatcgacaagatgatgaagcaagagcgcttgaagcattagttgctgagttggatggcgttgctggccgagtaaggttgtgggattttgccagaggagggaggtcaccggccggtactccaatagtcagccaatcagagcaaatggggaaaatgctaagtactcgtggctggttgccaagtcgacttgttctacgtgctggggattacatcactgtgaatgatgagctgaaaaaagtcattcaa…	MAEILNWPSALVPSDMRIQMLSNSKIFESPFSGASQTVSSPGSRWTMTLTFKNRQDDEARALEALVAELDGVAGRVRLWDFARGGRSPAGTPIVSQSEQMGKMLSTRGWLPSRLVLRAGDYITVNDELKKVIQEVRSDLSGQAVIRFSPQLRWPPSAGAPIECRKPTGIFRLADEKQGDFTRTPGIFHAVTLQFVEAF
ORF19	13585	14169	+	Phage minor tail component	hypothetical protein [Yersinia kristensenii]	NP_892063	5.81498e-141	98	atgcttgctcacccattttctaatgcaatgattgattatctttcccggccaaatgtgatccccataacagcggttcggttagatttagtttctggtgtagtttgtgcgcatactggcgttggccccatagtgattggaggagagacgtatcttggtgtcggtatttttgctcaaattgatgaagttaccgagcagaatgggacatcaccctcccagctacagattcaagtttctggctttgaaacagcactgctatcaacttttacaaacgaacggtgcagaggtagggcagtaaaagttattttggctgcaatggaggatgatggcagcattggtgttgctgatttgatttatagcggtgaaatcgccagtgcgaatatagaggcagggaataagaat…	MLAHPFSNAMIDYLSRPNVIPITAVRLDLVSGVVCAHTGVGPIVIGGETYLGVGIFAQIDEVTEQNGTSPSQLQIQVSGFETALLSTFTNERCRGRAVKVILAAMEDDGSIGVADLIYSGEIASANIEAGNKNIISILVTNRFERWQMALPNRFNEESHLVRTPGDHFFRYVAQMADRAIYWGSKKDAPVFVYK
ORF20	14253	14882	+	Unknown	hypothetical protein [Proteus mirabilis]	DAD91745	1.79406e-28	38	atgaacaaagatgagttagatccgttagtggatgaggttattaactatgttttaattaaaaaagaagtagataaagataaaataataaaaaaattcaacattggttataatagagcaatgagaataatagaccaaatggaagaattaaaaataatatctaaaaaggatggttatggtgattgggctattttaattagtaacactgtcaaattccttgagcctataaaggccaataacgaaacggttgtaatagaaagcgtcaaactgaaaaatagtaaaaattggcttgccgagctacttttattttctggtatacttggtgctatgattttagtttatatttcattaccatcggataagaaaaaagagattgactactgttctgattctattcttgca…	MNKDELDPLVDEVINYVLIKKEVDKDKIIKKFNIGYNRAMRIIDQMEELKIISKKDGYGDWAILISNTVKFLEPIKANNETVVIESVKLKNSKNWLAELLLFSGILGAMILVYISLPSDKKKEIDYCSDSILAYKYSNGLIAEKLKSPTSAKFPSYSDVNIRLINRCEFEIDGYVDAQNSFGAMIRTKYRANIKFDNKTESYHLEKLNM
ORF21	14900	15301	+	Phage cell wall hydrolase protein	hypothetical protein PY54p19 [Yersinia phage PY54]	NP_892065	1.06269e-85	92	atgcgctattcagattggcaaaagaaactcacacaagtattaaaggccgcttccgagcggcctttttcatggggtgaacatgattgctgcttatttgctgcggattgtgcatttgcaatttgtggtattgacccgcttgccgattatcgaggccagtacgattcagcattatcagctcgtaaagctctattgcggggacatggcagcattatcggcatatttgatagcgtctttgagcgtgtgccggttaagttggcccagcgtggagatatagttgtatttagtggcgagcagggacaaacagccggtgttatttggggcggtcagatttggtctacaggggaatatggcgcagggccgacacaagtaatagctgaaatggcatggagggttcatggg…	MRYSDWQKKLTQVLKAASERPFSWGEHDCCLFAADCAFAICGIDPLADYRGQYDSALSARKALLRGHGSIIGIFDSVFERVPVKLAQRGDIVVFSGEQGQTAGVIWGGQIWSTGEYGAGPTQVIAEMAWRVHG
ORF22	15294	17837	+	Phage J-like tail tip protein	DUF1983 domain-containing protein [Yersinia phage PY54]	NP_892067	0	97	atgggtaaagttattgtagcccttgctggtgcggccatgatggctgttggtgctgtgactggtaactattacctgattgcagcaggtatggccatgaatacggctaaccaattgctagctaaaaaaccaaagatagaaacgtatcgagatcagtcggagcgaaagcaaatgcttcgttctgctgtagcccctgagaacgtggtcattggtaaaacggttgtatccggattattgatgttcgcagaagaagaaccaggggagcagcaagatggagagtgggtacatttagtcatagtactggccggtcaccctattgaacggataggtcgtatttggttgggtgatgatttaatcagtacctttgaagactatgctacctgggaacttcataatgatcgg…	MGKVIVALAGAAMMAVGAVTGNYYLIAAGMAMNTANQLLAKKPKIETYRDQSERKQMLRSAVAPENVVIGKTVVSGLLMFAEEEPGEQQDGEWVHLVIVLAGHPIERIGRIWLGDDLISTFEDYATWELHNDRSTCDPFMLEKCPSWKEDMIGKGLAWLRVSLKFNAEKFPYGLPNIKAEVWGKKLYDPRTGMTEWSNNLALGVLDYYRSVLKVPDTEINWEQFKEAANICAELIVNPENQYEARYTMNGSFDLSETPSSLLESMHLCCAGEPTYIAGQHGILVGAYYGPPQLTLNEHQMADSVQITTETSMRDATNAIYGTFVDWEQQSTKIDFTPVRVNEWIVEDGLEIKEDVDLRFIDTPYQSQRVANILLRRKRAGRVVVAKTNLSGYAYRPGAV…
ORF23	17848	18870	+	Phage tail fiber protein	DUF6453 family protein [Yersinia phage PY54]	NP_892069	0	99	atgggattttatggtctgcaaatccgaccgaatgacggtggtaaagaaatcaatattaccagcggtgctcgtgcggccagctatctcggggattttaccccttcgtttgatgataatggcgctacagttgttcaggttccggggttatcagccggtgcgcaaatgtttgttctgccaataagaacggcgggtgtttctacaccacctggttcatcaactgccatcacactggcggcatcttctatttccatcagtggcaatctggtttatatccagttgaagggattcaacaaaaacacggatagaaataagcgtccagtgcggtttcgtaccatgcaagttatgggggcgactgctggcgggaattatggactggcgctatatgatgctacaaattat…	MGFYGLQIRPNDGGKEINITSGARAASYLGDFTPSFDDNGATVVQVPGLSAGAQMFVLPIRTAGVSTPPGSSTAITLAASSISISGNLVYIQLKGFNKNTDRNKRPVRFRTMQVMGATAGGNYGLALYDATNYSEINDAAISGACVWRGVVQIAPNWQVPGNVPFRESCTVFAHWDSGDVTLDFDETTKTISGWRRGGDIGVNQQNINITAYVCIFSNGAPQIPPVYGLAIWNRAGQCTFSSDNAPLLLRGTVGIQRVPGYYSGAPAGVGRMMVPLCRLGAHELRNSSNVMNYFAGIRMSGNAITAYLGRLNVNYIAVDNWIDFAITQLPLPVIDANDYF
ORF24	18883	20823	+	Phage tail fiber protein	tail fiber protein [Yersinia phage PY54]	NP_892070	4.2192e-140	78	atgagtattaagatttcaggcattcttccggggccaaccggagagccagctgcgcatatcggtatcacattacgcgcggttaaaacctcgttggcggtgataacgactcttgaatccaattcaattaccggtgtagacggcgcttactcgcttaacgtcgaacccggtcaatatgatgttttgctgtgggttgacggcatcaattcaagaaacgtgggaaccattaacgtttatagcgattcgctccccggcacgctgaataactttctgacggcactgcgggaagaagatggcacgccggagattatccgtcagcttgagcaattacgcgccgaagcattacaggcagcactcgaggctaaagaatcgaaaaatgaagccactcatcaggccagtatg…	MSIKISGILPGPTGEPAAHIGITLRAVKTSLAVITTLESNSITGVDGAYSLNVEPGQYDVLLWVDGINSRNVGTINVYSDSLPGTLNNFLTALREEDGTPEIIRQLEQLRAEALQAALEAKESKNEATHQASMATSAAETAAQETADFIKTVVKDDADRAEAARESAEQAQSIVDGQASEVDRLHTAVGQLAAAAAGSSTSAAQSASESENSKNAAAQSKETAVSAASAAGNSATAAAGDKTAAKGFRDEAEEFAVQAKASAESIDVSVLEEQINQKVSQTVFDEAIGGKASTQQLADGLANKLTIQSTFLSTDLNLAITSGIYHPTAAALNLPLQALGVMEVYVRQGGTSLVQIFHATVMTVGNTNRHFVRIGTLSGGVWSFSTWAEQYTSLTMAQLG…
ORF25	20833	21279	+	Phage tail fiber assembly protein Tfa	tail fiber tail fiber assembly protein [Yersinia phage vB_YenS_P400]	UCS82859	1.68813e-40	53	atgaaaataaacatattagatgtaaatggtttttacataggagaccatttagaaggtgattttcctgagttttggacaagcgatcttgtgggtaatggctactataaagcacagtatcaaggggccgttaagaacgatgaaacaggtgaatctacaggtggggaatgggtagaaactggcggcccgtcacctgaagatattgagattataaaagagtcacttatcgccgccgcaaacgctgaaaaaacatcacttatgtctcatgcgtctgacatgatcggcgcattatcagatgaaattgatgggctggaagataacgatgatgctgtaccggataaactgcgcactgatttgaaggcgtggaaacagtatcgtgtaaaagtgaagaacatcgatgtt…	MKINILDVNGFYIGDHLEGDFPEFWTSDLVGNGYYKAQYQGAVKNDETGESTGGEWVETGGPSPEDIEIIKESLIAAANAEKTSLMSHASDMIGALSDEIDGLEDNDDAVPDKLRTDLKAWKQYRVKVKNIDVSLAPDIERPVLPESV
ORF26	22530	21346	-	Chromosome (plasmid) partitioning protein ParB	ParB/RepB/Spo0J family plasmid partition protein [Yersinia phage PY54]	NP_892073	0	94	atgaaacgtgcaccagtaatgaagaacgccccaaaaatcgaaatgaataatgcgaccacggtcccagcgcctggatctgtaactcggcaaccagctgctccagcagtttcacagttaacatctcgcgttaatgcaatgaccggtaatcagattaccctttctgtctgtggccgtgatgttcattttgttcttaaaaccataccagcagaaagagttaataaggccacaatggtttggtgcgggaatgagcgtgaccaagatttgctaactgaaacagcattagatgacctgatcccttcatttaagttatctggccagcagaaccctgcctatggccgcgaagtaaacggcgttatagaagtagctgatggcagtcgtcgccgcaaaaccgcaataatt…	MKRAPVMKNAPKIEMNNATTVPAPGSVTRQPAAPAVSQLTSRVNAMTGNQITLSVCGRDVHFVLKTIPAERVNKATMVWCGNERDQDLLTETALDDLIPSFKLSGQQNPAYGREVNGVIEVADGSRRRKTAIITKTDYRVLVGDLDEEQMAWLSQIGNDYRPTSAFERGQRYSRRLHNDFDGNVSKLAEAENISRKIIMRCIKTAELPREIIGLFSSPNELSARSGETLAKIFIDNEDAMYSFAQHLSKRKANGEIFNTEEIIDQLTTVAKKPKATTKVRSFGAGVTAKYRGDVVSISMKKAPEYLLKKIESLLEDHLKEQEEKTRSAVLEAFSEMEDVVNYIIKAAAHEEKYDLPEGELLTMIPIARNIMSITKNKDEAISKIKAEIKERFIL
ORF27	23696	22527	-	Chromosome (plasmid) partitioning protein ParA	plasmid-partitioning protein SopA [Yersinia phage PY54]	NP_892074	0	100	atgaatttacaatctacgctaaatagttgcattgaacggggccagaccatgacccaagccatagctcgtgctcaatttggtgacgacagtccagaggctcgtgcaatcactcgtcgatggggaattactgaagcagcggagttagtcggcgtaaccccgcagaccatccgcaatggcgaagactcaggaaagctacctcctgctgatatggttacacgtggtcgagtaccacaaagagcaggatatacaattcaacaaattaatgacctgcgggatcattttgggacccgttggaaacgaccggatggacaagaccctgttgtattagctatagcggcacataaaggtggcgcatataaaacaagtacctcagtgcatacagcacagtggttagcattg…	MNLQSTLNSCIERGQTMTQAIARAQFGDDSPEARAITRRWGITEAAELVGVTPQTIRNGEDSGKLPPADMVTRGRVPQRAGYTIQQINDLRDHFGTRWKRPDGQDPVVLAIAAHKGGAYKTSTSVHTAQWLALQGLRVLLIDATDPQATASLYHGYVPDLHIREDETLLPYYLGERDDAMYAIKPTCWPNLDIIPSCLAIHRIESELYPLHDAEKLPVAPHMMLRAAIESVWDSYDVVVLDSAPNLGIGTINVVCAADVIVVPTPAELYDYVSTLQFFTMLRDLMAGVDLGGFEPDVRVLITKFSNAVGSQSQWMDDHIRDAWGSMVLKEVVRVTDEVGKGQVRMRTVFEQAANQRSTPNAWRNAVAIWEPVCAEIYNRLIKPRWENLK
ORF28	23817	23906	+	Unknown	no significant match				gtgttaaagatagttattcggggtggccttgtcctgaacaagtttatactgggaaaaattctgagttgttacccgttcagtttgaagtag	MLKIVIRGGLVLNKFILGKILSCYPFSLK
ORF29	24354	24262	-	Unknown	no significant match				atgggttgctatatgatatattatgattgtatgggttactttatttggcttgttttctgtggatatagatggtgtttgttttatttattttaa	MGCYMIYYDCMGYFIWLVFCGYRWCLFYLF
ORF30	24522	24617	+	Unknown	no significant match				gtgttgagcaataaatactcttgtgatagtgtgaatgggttacttattatttttatttggaggcgttatgaaaatccattttcgcgatttagttag	MLSNKYSCDSVNGLLIIFIWRRYENPFSRFS
ORF31	24589	26439	+	Phage protelomerase	protelomerase [Yersinia phage PY54]	CAC88681	0	95	atgaaaatccattttcgcgatttagttagtggtttagttaaagagatcgatgaaatagaaaaatcagaccgagcgcagggtgacaaaactcggcgttaccagggcgcggccagaaagttcaaaaatgccgtgtttatggataaacggaaatatcgcggtaacggtatgaagaatagaatatcgttaacaacatttaataaatatttaagtcgagcacgttctcggtttgaagaaaggcttcaccatagttttcctcaatctatagcaactatctcaaataaatatcctgcatttagcgaaacaataaaagatctggataatagacccgctcatgaagttagaataaaacttaaagaattaataactcatcttgaatccggtgttaatttattagaaaaa…	MKIHFRDLVSGLVKEIDEIEKSDRAQGDKTRRYQGAARKFKNAVFMDKRKYRGNGMKNRISLTTFNKYLSRARSRFEERLHHSFPQSIATISNKYPAFSETIKDLDNRPAHEVRIKLKELITHLESGVNLLEKIGSLGKIKPSTAKKIVSLKKMYPSWANDLDTLISTEDATELQQKLEQGTDLLNTLHSLKVNHEVMYALTMQPSDRAALKARHDAALHFKKRNIVPIDYPGYMQRMTDILHLPDIAFEDSMASLAPLVFALAAASGRRQIEILITGDFNAKNKSIIEFSGQAKKRMAVSGGHYEIYSLIDSELFIQRLEFLRSHSSILRLKNLEIAHDEHRTELSVINGFVAKPLNDAAKQFFVDDRRVFKDTRAIYARIAYEKWFRTDPRWAKCDE…
ORF32	26838	26470	-	Unknown	hypothetical protein YDC107_5403 [Escherichia phage YDC107_1]	AUO37520	6.00881e-33	45	atgggttatcaatatattgatccggaaagtaaaggttatactaagttaaaaatatctcgctctgaacataactctatctatctctatagaaagctgaaattcttcacttatgctgaatattattataatggtaaacaccttcaggtttatcattttgttgccagatggtgggttatattaattgcactgccatttattatcatcggtacttttaccgatggattccctagtactttccgtgagctaaagcgttatttttcacctaaaaaatacggggcattcactggcgatgatgctcattttaccgataatgattttccaattgattatgaacctgtaataaaagcatggttggcacataagcgataa	MGYQYIDPESKGYTKLKISRSEHNSIYLYRKLKFFTYAEYYYNGKHLQVYHFVARWWVILIALPFIIIGTFTDGFPSTFRELKRYFSPKKYGAFTGDDAHFTDNDFPIDYEPVIKAWLAHKR
ORF33	27242	26994	-	Unknown	hypothetical protein [Enterobacteriaceae]	QBQ71703	1.79302e-05	38	atggatattaaacttgtaggtgggccatatgatggtgattgggtcacaggcatcagtgaattgaatactgattatcatcatcatccaagatactttatctatctgtcgggagaaattgaacctatatttaccccagtaaatgcaggttgcgacgcccaaaaaatagccgacattttcccgtataagctagagcgtgtgtataaaacgaatattatatggcactacgaataccactatcaaggtcgttaa	MDIKLVGGPYDGDWVTGISELNTDYHHHPRYFIYLSGEIEPIFTPVNAGCDAQKIADIFPYKLERVYKTNIIWHYEYHYQGR
ORF34	27417	27250	-	Unknown	hypothetical protein AL497_24310 [Klebsiella aerogenes]	DAT30148	9.75071e-18	71	atgagtgaagtgacaatattacagacattgcagtatcaggctctacagagagctatcggcgagatgaacgccgcgcttgagacaatgcgcgaagatgatgctggtgaatatcctctgctagctaaagtcattgatgattgcataacaaaactcaaagataatatgtga	MSEVTILQTLQYQALQRAIGEMNAALETMREDDAGEYPLLAKVIDDCITKLKDNM
ORF35	31442	27450	-	Phage replication protein RepA	relication protein RepA [Yersinia phage PY54]	NP_892081	0	95	atgaaaataacggatttttatcaacatttatttaactctgacccatttgcactacttgatgcagcacattctgagcttgcttcactggctgattccgctggaattaactggaatgaatgctcatcagaaattcaattaaccacttcacgtggtccttctgaaaaattcacgaaatatactcgccatgcaccggctgttactagccccaagctacgcggcaaggttgagatttactcacgcttagaatccacgccagacggcatcaaatacccatttgttaactttgtttctaaaggtgcagacgctggtgtatggagtgggctgcaattcttattttctgagtatcgccggtataaagagcgaaccactgggaccacggtcccaatgacagccagagag…	MKITDFYQHLFNSDPFALLDAAHSELASLADSAGINWNECSSEIQLTTSRGPSEKFTKYTRHAPAVTSPKLRGKVEIYSRLESTPDGIKYPFVNFVSKGADAGVWSGLQFLFSEYRRYKERTTGTTVPMTARELERKQQAEAKRIEREEQKRVAELLNSQHRSADLQEYLEFLQAFADSPIEDGTHPYVVKKGISQILPMTNVRRVSLWDRGHNGEKLTSRECMAIPLSHIDGRFSGKIIGWQRIFSNGAKIQTRAVDMGAGPDAPAPFSGSCHIIGKLRGAERVCVVEGFATGASVYMAAKKRFDAVIVAVAANNVIKVVEQLNSLYPGIEIWCALDNDQKSATEGKGNTGIKTGIEVIKKFPNVKCTRPLFNKDENEFSDFNDLFQAKGITETNRQL…
ORF36	31567	31451	-	Unknown	no significant match				ttgtggcgaccggggcttcgtactcggggatgtctacaaatcaacacccacgtccaatgtgagttgattgtagccgtttccgcttctcgtgcgcaactgtgcagagcttttttttag	MWRPGLRTRGCLQINTHVQCELIVAVSASRAQLCRAFF
ORF37	31676	31584	-	Unknown	no significant match				ttgctaagtctgctgatcatggttattatgtggcgtaataaccgattggcggtggctaaaactggtcaatatttgagcaactcgaatttttga	MLSLLIMVIMWRNNRLAVAKTGQYLSNSNF
ORF38	32342	31692	-	Phage prophage repressor	prophage repressor [Yersinia phage PY54]	NP_892084	1.74553e-109	70	atgatttcgactatgaaaaaacgtggtgattggctgaaagagcgccgtgaggagctgaaagccctcgataaaagaaaattttcaatgcgagctgttgcagaacgcgttgggatatctagcgccggtatgtctcatcttgagaacactgatgctatgccatcgcttgatcttgcatttaatttggcaagagaacttgatagacccattcaatgggtgttgacaggggcgggggattactgcaatcgaggcataccaatcataggctctacgctcacaggccctaatatggaatgggttgaaaaacggggccacggaatcccgttaaatgagtatgttgatctccctgttcctgatagacgcctatacggtttaatggttactggtgatgctactttggct…	MISTMKKRGDWLKERREELKALDKRKFSMRAVAERVGISSAGMSHLENTDAMPSLDLAFNLARELDRPIQWVLTGAGDYCNRGIPIIGSTLTGPNMEWVEKRGHGIPLNEYVDLPVPDRRLYGLMVTGDATLARYREGEVVIVDPDADLVTGEDVVVITKAGNDSVVKILASQRDGKVYLESGDRSQRVISDLNEIILIHPIVLVAKSHTVKTVLQ
ORF39	32447	32650	+	Phage Cro repressor	Cro repressor [Yersinia phage PY54]	NP_892086	2.99648e-28	70	atgaaaacgaaggacgttattgcctacatcggcggcataaagaagttatgtgccctgcttaattgtcatcgctcttccatctatcaatgggggacggatgttcctgcatatagacagtacgagcttgaagttaagacggcaggaaaactcaagtcggattacacgctacagcggaagaatgccagacggaggaatgatgagtaa	MKTKDVIAYIGGIKKLCALLNCHRSSIYQWGTDVPAYRQYELEVKTAGKLKSDYTLQRKNARRRNDE
ORF40	32643	33269	+	Prophage antirepressor	hypothetical protein PY54p41 [Yersinia phage PY54]	NP_892087	3.19989e-153	99	atgagtaaatgtcagccccgcgacaccatgtcgtcagttgtcattgcggcaacagagcaaatgctcatgcaaaccggcgaaagctgtgcgcattttgctactgagcgccttattcctcagttagaagcccagggattgattgatatcggtaccgaaggtgtgactgctgaaacttacatacgttggcgtagccgttgtatcaagagaacagagcgggtcatcaccggcgaaacctcaatgccagccgattgggttattacgtggatgtctgctttatctgagccgtacaagggaaaatgtcagcagaaactggcagcattgcaggatcttatgtggattcgccttcctagttataccttgcattcaactaaatcaatcgaagctgaaattgatgaaata…	MSKCQPRDTMSSVVIAATEQMLMQTGESCAHFATERLIPQLEAQGLIDIGTEGVTAETYIRWRSRCIKRTERVITGETSMPADWVITWMSALSEPYKGKCQQKLAALQDLMWIRLPSYTLHSTKSIEAEIDEITRKFGEVLMHAEPAHDGVYDCKDDKHALSKLQNRLFELCAYIKREIGNIESATGISPDVIQLAAQSPLRATTRGH
ORF41	33270	33983	+	Phage antiterminator Q	bacterioantitermination protein Q [Yersinia phage PY54]	NP_892088	3.36785e-170	97	ttgttgcagcttaattatgtgagaaaccgactaacaatagcgttattgggtatttataagcccaaggctaaccaactggccagcatcggtggttccatacagggagagcagaaattcagggctaagcctacgcgggaaatttcatttggtgaaaaccattcaatcactgttcctgccgaggctatacgctgctgtgaagtccgatcatataaaggcagctcagtgctgctcaccccagaagcttttgaatattcagcgtggcgtcgagccgtaaataaactgcctgatacttatcaggcatgggttagatattgctacggcgactcaattctgttttcagatcaaatagtactttgccatcacgtttggtccgcatttctcgtttatcaaagagaaata…	MLQLNYVRNRLTIALLGIYKPKANQLASIGGSIQGEQKFRAKPTREISFGENHSITVPAEAIRCCEVRSYKGSSVLLTPEAFEYSAWRRAVNKLPDTYQAWVRYCYGDSILFSDQIVLCHHVWSAFLVYQREIGAPKMSKKIKTLMQSLVWLSVQESKLITNRGVGKYDATALSILSGLSASNWNQNYQPRWFALLQIGAALDREALTHVEQAHRAENSRESSICGYASLSLSAGNA
ORF42	33976	34245	+	Unknown	hypothetical protein PY54p43 [Yersinia phage PY54]	NP_892089	1.39055e-59	97	atgcgtaggaaagcagatccaccgcgtctactccggtcacaagccagagatgaatacctgatgtattgcccgacctgtggctttagaacccacccagactggaataaacaagcagttatcagcgaatggtatggggcaaataagaccggtgatcagcacatcgaatctttgtggatagaacgttacgaacaacaacaggagtcgctcgctgtccagcgttctaactcctgcaattctgggaccacggtcccacaatcagaaggtagttaa	MRRKADPPRLLRSQARDEYLMYCPTCGFRTHPDWNKQAVISEWYGANKTGDQHIESLWIERYEQQQESLAVQRSNSCNSGTTVPQSEGS
ORF43	34248	34490	+	Unknown	hypothetical protein PY54p44 [Yersinia phage PY54]	NP_892090	7.39082e-52	99	atgcaaacagaaccattagttattggccagcggcgcgacccattagatccaggcgcagattttagccgcaattacttacatatgcttcttggcggctacggcccaaagccaaaagcacagaccgttgatgtaacgccatcaaaatctacaaccccgactaaaagccagtatgaaacatcgatggaccgcgcccgtaaagtagtaattaagcgtcagcgccgtaaatgcgagggaatagcatga	MQTEPLVIGQRRDPLDPGADFSRNYLHMLLGGYGPKPKAQTVDVTPSKSTTPTKSQYETSMDRARKVVIKRQRRKCEGIA
ORF44	34487	35449	+	Phage DNA recombinase	recombination-associated protein RdgC [Yersinia phage PY54]	NP_892091	0	93	atgaaaatgtttaaaacttgcttcccatatcttaccgatattgaactccctatagatatggctgaactggtagaaaagaaggcgtttgatggtctaactgattcagatcgatcagggtctggatgggcacaaattgttcctaatgtccgaatgattgtctctgatggccggacattattgctatatctgcatagtgagcgaacggagaaccgagctgcagttatccagctagttgaagagcgccagaaaaaagctgaagaaaatgggatcgtggtttcagatgatttgttgcgagagtttgaacataccgcaactaatgaaattattcgctttgccccgctaaaaacatgggccgcatatatcctgatctgccctgttgaaaagcatatctatgtttcc…	MKMFKTCFPYLTDIELPIDMAELVEKKAFDGLTDSDRSGSGWAQIVPNVRMIVSDGRTLLLYLHSERTENRAAVIQLVEERQKKAEENGIVVSDDLLREFEHTATNEIIRFAPLKTWAAYILICPVEKHIYVSAGNAAKCESALSLLRKTLGSLYATPWGFGGLEATVLSDHLSCEAGKTNYYPLPDSLIISPFGKTIFTGSDSSLKGTFDGVGINSPEAKSLISGMKIRSVEMAFVERPADGQLKNLAEFSLHIPANGNLHFKGYDYDNDERMSEEEADDAQHVYAVEMLLVASYTPQIMRNLATFFGVADDAEFVIEE
ORF45	35452	35652	+	Unknown	hypothetical protein PY54p46 [Yersinia phage PY54]	NP_892092	3.42278e-41	98	atggcgctggactggttccctcaaggacccatgacccaaagagaggccgaggaattggccagcagatatcgcgctgctggtcgtgaagtaagggtgacaccatcgttcgatattggcaaaagccttgtaatggtccgcttgccagtaacaaagaacgtgcctcggccatccagcgattatcagcaaaagatgtggaaataa	MALDWFPQGPMTQREAEELASRYRAAGREVRVTPSFDIGKSLVMVRLPVTKNVPRPSSDYQQKMWK
ORF46	35700	36227	+	Unknown	hypothetical protein PY54p47 [Yersinia phage PY54]	NP_892093	4.58325e-113	89	atgttaaagacaattacagcagcccccgttgagcgtgatgctttgggtttctggactcaccccgattattttgtaccagcaaatggtaatgagtttgctgtcgaaggtgaatttgctgcgtggaaagcacttaaccgtgttactggcgctataggttggatggagagcgaagaaaacgccgaagaattacaggcggcatacgatgccggtgattgtaatctcagcatgtggcaaccgacaccaccaactggggacggttggtttatggtttcaatacatgacactgaagacggaccagtttgtatctggttgcgtcctctcgaatgtgatcccgaagcgttagcaacccaccgagagcgttgccatcttgaagcattaaaaacggtgcttttagctaag…	MLKTITAAPVERDALGFWTHPDYFVPANGNEFAVEGEFAAWKALNRVTGAIGWMESEENAEELQAAYDAGDCNLSMWQPTPPTGDGWFMVSIHDTEDGPVCIWLRPLECDPEALATHRERCHLEALKTVLLAKHQAAVTAAHDYFSACDVGEERLFAAAIFERLRVATRKHVGDL
ORF47	36224	36595	+	Unknown	hypothetical protein PY54p48 [Yersinia phage PY54]	NP_892094	9.04819e-62	97	atgagctgcgtatatcaagggtatgaatttggtggcggctatttagatagccaatgtatcgacggttttctatgggatatggatagcggtggtgttgatagtaaaggtgacacctatttagattttggtggggaaatcccctgcccggattgtaataaaaatgcatggatggctcattaccgtgcagacatcatcgaaataggtcaagagcaaggcttctgcggaaaaccaccaaaagtgttgatgtatggcggctacccagaggttgtacgtagcgacattctggccatgcgtaaagctaaacgttggataaagcgtggttggtatcagggcaaaaaagaaaagtcctccgaaaaacaggcgggcaagtga	MSCVYQGYEFGGGYLDSQCIDGFLWDMDSGGVDSKGDTYLDFGGEIPCPDCNKNAWMAHYRADIIEIGQEQGFCGKPPKVLMYGGYPEVVRSDILAMRKAKRWIKRGWYQGKKEKSSEKQAGK
ORF48	36595	37389	+	Unknown	hypothetical protein PY54p49 [Yersinia phage PY54]	NP_892095	2.09647e-81	94	atggaaaagcatatcgaagaattgaggaaagcggcattaaacggtgtttctgacgaaatgctgcttggcggatggacagccaaaggaatcagtgattacgccaaatcacttgaagaaaaaaatgttgatctgatcgcccaacttgaagcagcagagaaaattattaagcataaaaatcagttgatcgaactagctaaagatgagcatcaatcaaccatcgaacgggcagaggaagcagagaaaaagttgcttatggtggtagctcaggacgatcgacaaggatttgagacttgggtatgcaaagaatatccatgggggcctgatgcgcttgataagtcgatgttttgtgatgcttctggacgatactttgctgctgatgagtttgattgcttgtattgg…	MEKHIEELRKAALNGVSDEMLLGGWTAKGISDYAKSLEEKNVDLIAQLEAAEKIIKHKNQLIELAKDEHQSTIERAEEAEKKLLMVVAQDDRQGFETWVCKEYPWGPDALDKSMFCDASGRYFAADEFDCLYWAWMGWQAAISGGYRSGARASLAMKVIQWQTKGRVGVSSATMAAIALGLDKSFYSSHFSPPSDPADLSRCMFLVDEVPEIRDYFPTIAEKVPRFAGIIANWDEITTLLITECKRQDNRAPETFALMKKILGE
ORF49	37393	37965	+	Exodeoxyribonuclease VIII (EC 3.1.11.-)	3'-5' exoribonuclease [Yersinia phage PY54]	NP_892096	1.27557e-137	98	atgaataacttaatggtcgatttggaaacaatgggtaataaaccaagcgcacctatcgtagctattggcgctgtgttttttgaacctgcaacaggcgagattggcccatcattttacactgcagtaagccttgagagtgaagtagcactcggggctatacctgatgctagcaccatattgtggtggttagatcaaagcagtgaagcacgagcagcaataactagtgacccaaatccaatcaataaggccctgcatgacttaactatttttgtggccacaacaagcgaaaattccagcaaactatctgtatggggtaatggtgcttcattcgataacgttattcttcgcgcagcctatgagcgttgtcagatgcctccatgttggttctattctaacgat…	MNNLMVDLETMGNKPSAPIVAIGAVFFEPATGEIGPSFYTAVSLESEVALGAIPDASTILWWLDQSSEARAAITSDPNPINKALHDLTIFVATTSENSSKLSVWGNGASFDNVILRAAYERCQMPPCWFYSNDLDVRTMVSLGRAIGFDPKRDMPFDGERHNALADAIHQAKYVSAIYQRLVQTGGQNAK
ORF50	37955	38329	+	Phage helicase, polymerase, or exonuclease	hypothetical protein PY54p51 [Yersinia phage PY54]	NP_892097	4.68858e-76	86	atgctaaatagccctctgatattaattaaagctacggagttaatcccctgcccgttctgttctggtccgccagtgacgtttatgcgtgtgcgtgagggattgtcctacagaccaatatttgtccctatttatattgagcggccagaagaaggagtgcttacccaggtcaatgttttttgccatgaatgtggagcaacctctgagacgatctctggaataatttactcagataatgaccttattccattaattaatgatgctagagctaagtggaatctgagagataaacgccaccttgacctatatcaggctgcttatcaggtaaatcaaactaactatattgatgaattttttggagagaatacagcatgttga	MLNSPLILIKATELIPCPFCSGPPVTFMRVREGLSYRPIFVPIYIERPEEGVLTQVNVFCHECGATSETISGIIYSDNDLIPLINDARAKWNLRDKRHLDLYQAAYQVNQTNYIDEFFGENTAC
ORF51	38323	38721	+	Unknown	hypothetical protein PY54p52 [Yersinia phage PY54]	NP_892098	1.27265e-85	89	atgttgatattcatgttcactcccgggttcagtattaaaaaaggctcttttatggggagagataaacctgatatgaagatgttatctatcagaaccccctttggcgctctctattggttaagcggaaaacctacatcagtaatacttgatgcagcccgatcatcattaaatgaccctgattggtttattaaaaatcatcatgctgtgcggcaagcaaagcgtcgagcatcaaccactcgtcacaaagaatatataaaagctcaaggtgaagcggaaaaccgctaccgttcgcgcattgatgaactgatgaatgacaaatatcagttggaaatgaaatgtcgtgaacaggtccgagatattttggcatataggagattagttcagggggaaacagaatga	MLIFMFTPGFSIKKGSFMGRDKPDMKMLSIRTPFGALYWLSGKPTSVILDAARSSLNDPDWFIKNHHAVRQAKRRASTTRHKEYIKAQGEAENRYRSRIDELMNDKYQLEMKCREQVRDILAYRRLVQGETE
ORF52	38718	39167	+	Unknown	hypothetical protein JK004_92 [Cronobacter phage JK004]	QVJ82449	1.56989e-33	42	atgaaaattacagaccaagaaatcctaacaagaatattccatgagacagcaaagaaacttccatattttgcgacaaataactatttcggtaatcagcgtgggttaggtaacaccggagaatggtcacagcgttatgcaacacaaatatgtaccgcatatcgcgagaatgctctgaagttggggttaagcaatactcaatctatgatacgcatcagaaaattaattgacagtggctatctggtagctgagaaagttaggccggggcagtcgttttatttctctctgccagatagtgaaacaaagcccatgtttgaaagaactatggagttacttgctaacggtggaataacaaaagaaccggtcagcgacgtaggttttgacgaattagccgccaacatc…	MKITDQEILTRIFHETAKKLPYFATNNYFGNQRGLGNTGEWSQRYATQICTAYRENALKLGLSNTQSMIRIRKLIDSGYLVAEKVRPGQSFYFSLPDSETKPMFERTMELLANGGITKEPVSDVGFDELAANITEILVIEFGDKGKSIC
ORF53	39161	39520	+	Conotoxin	hypothetical protein [Enterobacteriaceae]	YP_009624951	5.23679e-30	42	atgctgacatttaaacactttcgtgatcggccaatgtgggctgcagctgctgggtataacttcaatgttatggattgtttgtcagtgtcggcttgtcgttatggtagcgtattttctggtttatgggaccggatattagattttcctgatatcgaagtaagagaagctccacttcaaatcatctgcattttggctggaatgataggcatcgttatttatccatctttattctggttgctgggcatatggctttatgtccaatgcaagaaagaaaaagctgaatattcgaataatttgactggtatcgctgaggtacatattgctcgctggctcgatgagtgtgaaaggaagttcaaatga	MLTFKHFRDRPMWAAAAGYNFNVMDCLSVSACRYGSVFSGLWDRILDFPDIEVREAPLQIICILAGMIGIVIYPSLFWLLGIWLYVQCKKEKAEYSNNLTGIAEVHIARWLDECERKFK
ORF54	39517	39765	+	Unknown	hypothetical protein PY54p53 [Yersinia phage PY54]	NP_892099	3.74091e-46	95	atgataagtaaactttcctcagaccatcaacgtgaaacccttatggccatgttagccaggaagagccaaaacgcattgaatgccgggggtgatggttttatcacggctgatagtttgcgctttgatgttggtcttagcacacaagcaatccgccgctatttggatgcagcaacaatcaatggcatcacagagcaccgtcaagcagctgcgggacgtactcatagttatagaccggcaaaggggaagtaa	MISKLSSDHQRETLMAMLARKSQNALNAGGDGFITADSLRFDVGLSTQAIRRYLDAATINGITEHRQAAAGRTHSYRPAKGK
ORF55	39765	40397	+	Phage DNA adenine methyltransferase	DNA adenine-methylase [Yersinia phage PY54]	NP_892100	8.85629e-151	97	atgctgctcaatcatcgtagtttaaccccagcagagttgcgcgatatttggcaaaccgatcctcgtattgcagcagggatgttttccctacttcgcccctgctctatcgacggctgtgccagtgatagcaatcacctactccctcaatatttcactcgggcagataattgccttgaactcgattggcatgctgaaatctaccggcgtggtgtggaaccggcaatatattttaaccccccgttttctaaagaagatgcgaatgcggccgttcctcacaatgggatggccaacttctttaaaaaagcgcggcaacaagctgaaaaaggtgtctattctcaatggttatttcgggccagaccaggagagggatggtttccatggtatttggccagtcggatt…	MLLNHRSLTPAELRDIWQTDPRIAAGMFSLLRPCSIDGCASDSNHLLPQYFTRADNCLELDWHAEIYRRGVEPAIYFNPPFSKEDANAAVPHNGMANFFKKARQQAEKGVYSQWLFRARPGEGWFPWYLASRIYFIVGRVAFVDASSGQLDNNQTENHAIAEFIPGNFPIMAAGLPLQRDALIAAGERLLEQQANHYAILSKRHEQLLGV
ORF56	40484	40720	+	Phage DNA damage-inducible protein	DinI-like family protein [Yersinia phage PY54]	NP_892101	9.62396e-49	97	atgcgtattgaaatattgtttgacgagcacagcaaagttccggtgaaaacgattgaagcattacgtgctgagattgaaaaaaaacttacaccgtcgtatccaaaatttggattacgcatagccaatagtaccagcagcattattcaggtttctggtactaaaaacgcggctgaacatgacgaagttataagtgtcattcaaggtgtttgggaagatgatagctggataccggcatag	MRIEILFDEHSKVPVKTIEALRAEIEKKLTPSYPKFGLRIANSTSSIIQVSGTKNAAEHDEVISVIQGVWEDDSWIPA
ORF57	40770	41033	+	Phage antirepressor	antirepressor AntA [Yersinia phage PY54]	NP_892102	2.22023e-56	99	atgtataagaataaaatgagcgataactgccagtcagaaaccatggcatcaaaacttttggagcttaatgccctattacaaatggtgcgccgaacactagatagccctgatgctagtatttatatagatgaggttgtaagactcatgaatacagctagtgaaatgactgttgagtgtgaacacatcaggcagtatatggacacgttgatctaccaacaaaatagtaaattctacgccaaattcaacccttcttcggcgttataa	MYKNKMSDNCQSETMASKLLELNALLQMVRRTLDSPDASIYIDEVVRLMNTASEMTVECEHIRQYMDTLIYQQNSKFYAKFNPSSAL
ORF58	41495	41061	-	Type II toxin-antitoxin system HicB family antitoxin	hypothetical protein PY54p57 [Yersinia phage PY54]	NP_892103	1.71652e-97	97	atgtttaattacgcagtgaaactagaacacgatgatgatagcggtgcttttatcgtttcatgccgtgatctgccgctgctaaattcagtcggtgactctaaagaagaggcgctactggaggcggtagacggtattgttacagctctatctatagagattgacgaacgccgccctataccagccgctacagcgcctgaagccggtgaatatgttatcgcgttacctgtattggtagctatgaaagcggccttacataatgcaatgatcgagacaggaacccggaaggctgacttggccagaaaacttggacagaaagccccccagattgatcgattgctggatgttgaacattcatcaaaagtagagacagtcgaactggctcttcatcaattaaacaaa…	MFNYAVKLEHDDDSGAFIVSCRDLPLLNSVGDSKEEALLEAVDGIVTALSIEIDERRPIPAATAPEAGEYVIALPVLVAMKAALHNAMIETGTRKADLARKLGQKAPQIDRLLDVEHSSKVETVELALHQLNKTVNVNIESHAR
ORF59	41721	41539	-	Type II toxin-antitoxin system HicA family toxin	TPA: MAG TPA: hypothetical protein [Siphoviridae sp.]	DAI86866	2.78369e-23	70	gtgaaatacagtgagtttcgacggtggttgatttctcaaggtgcaacaattgagaaagcaaaaggagggggaagccaccgtaaaatagccctcaacggaaaacggtcagtttttcctgatcacggttcaaaagaaatgccggagccattaagaaaaaaaatattaaaagatctggggctataa	MKYSEFRRWLISQGATIEKAKGGGSHRKIALNGKRSVFPDHGSKEMPEPLRKKILKDLGL
ORF60	41894	42127	+	Unknown	hypothetical protein PY54p58 [Yersinia phage PY54]	NP_892104	1.54057e-41	87	atgacgtataaagagcttaacgaaaccatgactgaagatgcattcagattgaaaagaattttaggtgacggaagaacatgggcctgtggcgatatagcggatgagttgtacatggacgagtgccacgttttattcattttggctcagatggaacattttaaaatggttagtcgaaaagtctctggtagatattatttaacccctgaatatcttcaagcttgtcagagtcaatga	MTYKELNETMTEDAFRLKRILGDGRTWACGDIADELYMDECHVLFILAQMEHFKMVSRKVSGRYYLTPEYLQACQSQ
ORF61	42250	42417	+	Unknown	no significant match				atggcggtttttttgtgcctgaaaatgggcgctgcgaccacgtgggaccgtggtcacagcattcgacccatgccgcgagacatggcgaaacaaggcccattgctgatgcgcgccagcactgataagcctatcaaaaaaggcttcattattctatggaaaacactgtaa	MAVFLCLKMGAATTWDRGHSIRPMPRDMAKQGPLLMRASTDKPIKKGFIILWKTL
ORF62	42402	43475	+	Phage DNA adenine methylase	site-specific DNA-methyltransferase [Yersinia phage PY54]	NP_892105	0	99	atggaaaacactgtaaaaataaacagtgcaactttagtgcatgcagattcgctgcaatacattaaaaccctgcccgacaattatatcgatgcaatcattactgatcccccctactacagagttaaatcgaatagttgggataatcaatgggcatcggttcccgattttctagcgtggcttgatgagttttttgctgagttttggcgggtactgaaacctaatggttctctttatttattttgtggccccaagttatcggcggatacagaaatattgatgagagataggtttaatgtgttgaatcatattgtctgggcaaaaccatctgggcgctggaaaggggcgaataaagagtctttccgatcctatttcccagctactgagcatgttttatttgct…	MENTVKINSATLVHADSLQYIKTLPDNYIDAIITDPPYYRVKSNSWDNQWASVPDFLAWLDEFFAEFWRVLKPNGSLYLFCGPKLSADTEILMRDRFNVLNHIVWAKPSGRWKGANKESFRSYFPATEHVLFAEHYGAEGFAKGNAGYASKCQELKQQVYAPLIQYFREARSRLGISAKEINEATGTQMCSHWFSQTQWQLPRPEQYAALQALFNRVAMERGVLGLTTEHSLLEREYGGLSLEYAGLIRQYDELRHEYEVLRRPFNVSKSVPHTNVWTYPPVQHYPGKHPCEKPLPMMLDIIAASTRPGDLVADFFMGSGATIKAAEQLGRRSLGVELEEERFLQTVSELKALEIEL
ORF63	43585	43734	+	Unknown	no significant match				atgcgcagactgatgcgcgtagtgctggactactggcaaagggccataaaccaagctgacaccgacgccaatgccggagagcagacccggccaccacagaacaattttcaggctacctatcaggtggcctttttatttggctcgccgtag	MRRLMRVVLDYWQRAINQADTDANAGEQTRPPQNNFQATYQVAFLFGSP
ORF64	43809	44075	+	Phage holin	hypothetical protein PY54p60 [Yersinia phage PY54]	NP_892106	6.65287e-58	100	atgaaaaatatgcaggagaaaattgcagacaatgccctctatggcggtggtatcggctcagttttgtttggtttaattacttacttttcaccaagcgaatggatggtgctaggtattcttgtgggtattgttaccacaataattggttgtggcactgggatctggtttaaatgccaacgtctaaaacttcttaaagaatatctaaatcggaaagataaaaacctaaccgatgatgaattgaacatcatgatgtcggaggatcgttaa	MKNMQEKIADNALYGGGIGSVLFGLITYFSPSEWMVLGILVGIVTTIIGCGTGIWFKCQRLKLLKEYLNRKDKNLTDDELNIMMSEDR
ORF65	44075	44608	+	Phage lysozyme R	glycoside hydrolase family protein [Yersinia phage PY54]	NP_892107	3.20057e-129	99	atgccgtcatcaacaaaaagcaaattgagcgcggcaattctggcgctgatcgctactggagcttctgcaccagtaatgatgtctcaatttcagaaagaaaaagaaggcacaagcctgattgcttatcctgacaacggcggtgtctggactatttgcggtggtgttacgcgcgtggacggaaaaccagtcgttaagggcatgaagctcactcaagcacaatgcaactccatcgacaaggcagagcaagccaaagcgctgttatgggtgcagaagaatgtctacgttcctctgacagagccgcaaaaggtcgggatcgcttcattctgcccttggaacattggcccgagtaaatgtttcacttctacgttctatcgaaaattaaatttaggcgaccgctta…	MPSSTKSKLSAAILALIATGASAPVMMSQFQKEKEGTSLIAYPDNGGVWTICGGVTRVDGKPVVKGMKLTQAQCNSIDKAEQAKALLWVQKNVYVPLTEPQKVGIASFCPWNIGPSKCFTSTFYRKLNLGDRLGACAEIKRWIHDGGKDCRIRSNNCYGQIERREQESELTCWGLDE
ORF66	44601	45122	+	Rz lysis protein	DUF2514 family protein [Yersinia phage PY54]	NP_892108	7.59081e-121	99	atgaataaactagctgccactctcattgctgtacttgtaatcactgttatttgcttggcaggcgggtactggtggggtagcgacagcaaagattcggaatggtcccttaagtggaccaagcgtgataagtcagatcttgaggcagaaaaagccgctaaaaagagcgctgatgagaaagagggtcaacttcaagctgcacaatcagccggattaaaagcataccaacaaggggtaactgatgctgagaacaaagcaaaaggcactattgctgcttaccgtgctggcaatatcaggttgcaaaagcgcttcgagtgtctcgccgcttcagttggggatatgcccgttactcccgccagtggacagctcactgatgcagccagagactgcggattttcagac…	MNKLAATLIAVLVITVICLAGGYWWGSDSKDSEWSLKWTKRDKSDLEAEKAAKKSADEKEGQLQAAQSAGLKAYQQGVTDAENKAKGTIAAYRAGNIRLQKRFECLAASVGDMPVTPASGQLTDAARDCGFSDADVGFLISIAERADKLVEKVTALQKVVTDDRRIINSTSHQ
ORF67	45150	45476	+	Nucleoside 2-deoxyribosyltransferase protein	DUF4406 domain-containing protein [Yersinia phage PY54]	NP_892109	3.07966e-76	100	atgaaaatttatattgcagggccgatgaccggcgttgctaacgataaccgcgatacttttaatcaagtagcgaagtcattaacaggtcgtggatatatagtcctcaaccctgcagctttaccgcctggcttaacccagcaccaatacatggatatctgctttgccatgctacgcgctgctgattgcatctttctgttacccggctggaaacatagtgctggggcaactgctgaatatcattatggttataagatggccataccaacgtttaatgatttggatacgatgcctgtaatagaacagacaattaatccgacattagcctga	MKIYIAGPMTGVANDNRDTFNQVAKSLTGRGYIVLNPAALPPGLTQHQYMDICFAMLRAADCIFLLPGWKHSAGATAEYHYGYKMAIPTFNDLDTMPVIEQTINPTLA
ORF68	45563	46018	+	Unknown	hypothetical protein PY54p64 [Yersinia phage PY54]	NP_892110	2.44825e-57	83	atggaaatgggtcacgcgcaaaatacaaatattcgcctgcaccaactggaagatgacgtgagagaacttcaagcccggcaaccagttgagcattccccaacgactccatttattggcgaagccgttgctttaagctccgtcagtatcaaagaggaaacgctgcgtgatgccactcttattttggttactaactatgggattgagaaactaaaggcaggagcattaaccgatttggcttcattaattaattcagctttcgatttattaaatgctaattccattcccacccaccaaaacgtaaaagtcaccacagcggtaagcattgaccctgagtgtaaagcgaacgttggtagtaacccttcgcaccctgccattgagactcatcaagatctaaaaaaa…	MEMGHAQNTNIRLHQLEDDVRELQARQPVEHSPTTPFIGEAVALSSVSIKEETLRDATLILVTNYGIEKLKAGALTDLASLINSAFDLLNANSIPTHQNVKVTTAVSIDPECKANVGSNPSHPAIETHQDLKKAIQKEIDKCLSRYGFCGK
ORF69	46075	46167	+	Unknown	no significant match				atgctgagtgcgctggttgaatcaataacaggtaacaccgccttgttgaggcgcatatcggaaacgttagccgaggtggaagaagcagcgtga	MLSALVESITGNTALLRRISETLAEVEEAA
ORF70	46206	46568	+	HNH endonuclease	HNH endonuclease [Yersinia phage PY54]	NP_892111	4.58463e-83	100	atgcccccaagaataaagaagccctgccgacatagtgggtgtgcagcactaactattgatgcaacaggctactgtgataagcacaaaccggaacatgccagtgatggctggaagcgccacaagccggggcagtcccgacatgaacgtggttatggtaggaaatgggatctcatccgccctcgcatcctcatgcgcgatggctatttgtgccaagaccataggcgaagagacattggagtagcggcaactcatgtcgatcacatcatccccaaagctcttggcggaactgatgacgatgataatttggagtcgttatgcgcccgatgccactggaagaaaacagctacggagagaatcaaatga	MPPRIKKPCRHSGCAALTIDATGYCDKHKPEHASDGWKRHKPGQSRHERGYGRKWDLIRPRILMRDGYLCQDHRRRDIGVAATHVDHIIPKALGGTDDDDNLESLCARCHWKKTATERIK
ORF71	46520	47155	+	Unknown	hypothetical protein [Escherichia coli]	DAJ01205	3.83091e-07	39	atgcgcccgatgccactggaagaaaacagctacggagagaatcaaatgatagcagccaatgcagagttagtttcactgtacaaaaataaattgtttaaaggttatggattggctgttaatggttctttagtttcaccgcaagtatcgactcaactaataacatctgtaggtgagcatccgacaatggtcgttacgtttaacttaacagaggatatgacaaaacatattgagtctgtagaccttgaccaagtattgccagccagtaaggaatcatttcaacctgaagccgcgcgacttgctaatgaaatagataatcatccgctactgaatcagatttttcactatcgagaacgtctgattagagatgaagcgcctgactggttgcgttgctgggttgat…	MRPMPLEENSYGENQMIAANAELVSLYKNKLFKGYGLAVNGSLVSPQVSTQLITSVGEHPTMVVTFNLTEDMTKHIESVDLDQVLPASKESFQPEAARLANEIDNHPLLNQIFHYRERLIRDEAPDWLRCWVDYRLDACLFHLSKLRDGLVNYPPQQLSNRIRDGLKEIMDVYRAYERHTSAFTYSSSSLMAYLTFRSRGESLPYQVVPEK
ORF72	47157	47348	+	Unknown	hypothetical protein [Hafnia paralvei]	DAY83972	8.28616e-14	53	atgacatatcaagaacaaacattattgatgataaaaggacacatcaccacattacccccagaacaacaggccattgttaacgaatgtgcaaccactatccgggacgtattagcacaacatcctgatggtgaaggactgatggcccttgccttagttggttccgaaattgaaacaggtgcgattggaaagtaa	MTYQEQTLLMIKGHITTLPPEQQAIVNECATTIRDVLAQHPDGEGLMALALVGSEIETGAIGK
